# Supplementary material for: A hybrid GA-PSO strategy for computing task offloading towards MES scenarios
Source: PeerJ Comput Sci. 2023 Apr 6;9:e1273. doi: 10.7717/peerj-cs.1273 (PMC10280386; doi:10.7717/peerj-cs.1273)
Supplement: Supplemental Information 1 — The code required for the operation, the data file, and the result file can be found in the “data and code.zip” package. The zip package contains three subfolders, and the “data” folder contains the data needed for the code. The “code” folder contains three offloading policy algorithms, respectively, in the nearest_s.py, GA_parallel.py, GA_PSO.py file. The experimental results for all scenarios are in the results folder. The numbers 1, 2, 3, and 4 in all file names indicate the experimental results in the first, second, third, and fourth scenarios, respectively. [file peerj-cs-09-1273-s001.zip › code/GA_PSO.py]

import numpy as np
import matplotlib.pyplot as plt
import xlrd
import random
import math
from openpyxl import Workbook
'''
改变路径！！！
LINUX系统下的GA_PSO
'''
#########
class   GA_PSO():
    def __init__(self,length, dim,pop, max_iter):  # 维度，群体数量，迭代次数
        self.pc = 0.6  # 交叉概率
        self.pm = 0.0001  # 变异概率
        self.dim = dim  # 基因维度#
        self.length = length# #基因长度
        self.pop = pop  # 粒子数量# 这里是初始化粒子群，20个
        self.max_iter = max_iter  # 迭代次数
        self.population = []  # 父代种群
        self.V=[]
        self.new_popu = []  # 选择算子操作过后的新种群
        self.new_V=[]
        self.fitness=[]    ##种群中所有基因的适应度函数
        self.alpha=0.5
        self.elite=[]    ##精英基因
        self.elite_index=0   ##精英基因的序号
        self.iter_bfit=[]     ##每次迭代中的最小的fitness
        self.pbest=[]
        # self.w = 1  # 设置惯性权重
        self.c1 = 2  # 设置个体学习系数
        self.c2 = 2  # 设置全局学习系数
        self.r1 = None
        self.r2 = None
        self.max_val = int(4)  # 限定最大速度为0.5
        # self.best_fitness = float(9e10)  # 初始化适应度的值
        self.w_ini=0.9
        self.w_end=0.1
        self.now_iter=0
        ####
        self.edge_num = 0
        # self.C = 300000  # 20Mhz=
        self.several_groups = 0  # 初始化随机
        self.tran_v=20*8  ##MB*8/s=Mbit/s
        self.ing_group = 0  # 第几个任务总数序号
        # self.total_num = 0
        self.bs_local = []
        self.edge_local = []
        self.work_size_total = []
        # self.work_num_total = []
        self.edge_index = []
        self.matrix = []
        self.path = []
        self.dis = []
        self.edge_task = []
        self.tran_time = []
        self.edge_use = []
        ####
        self.total_L = []
        self.total_t = []


    def read(self):
        #读取坐标数据
        # xlsx1= xlrd.open_workbook(r"/home/u/Desktop/part2ing_algor/bs_end.xlsx")
        xlsx1 = xlrd.open_workbook(r".\0_need_data\bs_end.xlsx")
        bs_= xlsx1.sheets()[0]
        # edge_ = xlsx1.sheets()[1]

        self.bs_num= bs_.nrows-1
        b=bs_.ncols-1   ##列数

        # self.bs_local=[]
        for i in range(self.bs_num):
            local=[]
            local = bs_.row_values(i+1)
            # print(sheet1_nrow)
            self.bs_local.append((local[b-1],local[b]))
        # print(self.bs_local)
        ####
        # xlsx2 = xlrd.open_workbook(r"/home/u/Desktop/part2ing_algor/edge_location.xlsx")
        xlsx2 = xlrd.open_workbook(r".\4_Figure\s4\edge_location.xlsx")
        edge_ = xlsx2.sheets()[0]

        self.edge_num = edge_.nrows

        local=[]
        for i in range(self.edge_num):
            local= edge_.row_values(i)
            # print(sheet1_nrow)
            self.edge_local.append((local[0],local[1]))
        # print(self.edge_local)


        for i in range(len(self.edge_local)):
            for j in range(len(self.bs_local)):
                if self.edge_local[i] == self.bs_local[j]:
                    self.edge_index.append(j+1)
        self.edge_index = np.array(self.edge_index)  #edge_index排序
        # # print(edge_index)
        self.edge_index = list(np.sort(self.edge_index))
        # print('self.edge_index:',self.edge_index)  ##服务器编号等于数组序号+1

        ##
        # xlsx3 = xlrd.open_workbook(r"/home/u/Desktop/part2ing_algor/task.xlsx")
        xlsx3 = xlrd.open_workbook(r".\0_need_data\task.xlsx")
        date_size = xlsx3.sheets()[0]
        # date_size = xlsx1.sheets()[2]
        size_ncol=date_size.ncols
        self.several_groups=int(size_ncol/self.bs_num)
        #所有基站任务总数有几个，分为了几个组
        m = 0
        for i in range(self.several_groups):
            groups = []
            # groups_num = []
            for j in range(self.bs_num):
                a = date_size.col_values(m)
                del a[0]
                a = list(filter(lambda x: x != '', a))
                # print(len(a))
                m += 1
                groups.append(a)
                # print(groups)
            self.work_size_total.append(groups)

        ##matrix
        # xlsx4 = xlrd.open_workbook(r"/home/u/Desktop/part2ing_algor/graph_matrix.xlsx")
        xlsx4 = xlrd.open_workbook(r".\4_Figure\s4\graph_matrix.xlsx")
        graph_matrix = xlsx4.sheets()[0]
        matrix_ncol = graph_matrix.ncols
        # matrix_nrow = matrix.nrows
        # print(matrix_ncol)
        # print(matrix_nrow)
        for i in range(matrix_ncol):
            a = graph_matrix.row_values(i)
            self.matrix.append(a)
        # print('self.matrix:')
        # print(self.matrix)

    #s:出发点  出发点，终点为基站服务器序号(不需要减一)
    def Dijkstra(self,network, s, d):  # 迪杰斯特拉算法算s-d的最短路径，并返回该路径和值
        # print("Start Dijstra Path……")
        path = []  # 用来存储s-d的最短路径
        n = len(network)  # 邻接矩阵维度，即节点个数
        fmax = float('inf')
        w = [[0 for _ in range(n)] for j in range(n)]  # 邻接矩阵转化成维度矩阵，即0→max

        book = [0 for _ in range(n)]  # 是否已经是最小的标记列表
        dis = [fmax for i in range(n)]  # s到其他节点的最小距离
        book[s - 1] = 1  # 节点编号从1开始，列表序号从0开始   ##从s点开始便历
        midpath = [-1 for i in range(n)]  # 上一跳列表
        for i in range(n):
            for j in range(n):
                if network[i][j] != 0:
                    w[i][j] = network[i][j]  # 0→max
                else:
                    w[i][j] = fmax
                if i == s - 1 and network[i][j] != 0:  # 直连的节点最小距离就是network[i][j]
                    dis[j] = network[i][j]
        for i in range(n - 1):  # n-1次遍历，除了s节点
            min = fmax
            u = 0
            for j in range(n):
                if book[j] == 0 and dis[j] < min:  # 如果未遍历且距离最小
                    min = dis[j]
                    u = j
            book[u] = 1
            for v in range(n):  # u直连的节 点遍历一遍
                if v == s - 1:
                    dis[v] = 0
                elif dis[v] > dis[u] + w[u][v]:
                    dis[v] = dis[u] + w[u][v]
                    midpath[v] = u + 1  # 上一跳更新
        j = d - 1  # j是序号
        path.append(d)  # 因为存储的是上一跳，所以先加入目的节点d，最后倒置
        while (midpath[j] != -1):
            path.append(midpath[j])
            j = midpath[j] - 1
        path.append(s)
        path.reverse()  # 倒置列表
        # print("path:", path)
        # print(midpath)
        # print("dis:", dis)
        a = dis[d - 1]  # 下标要减一
        # print('ij:', a)
        # return a,path
        return path

    def init_Population(self):  # 初始化种群
        ###
        self.population = np.zeros((self.pop, self.length,self.dim),dtype= np.int)
        self.V=np.zeros((self.pop, self.length,self.dim),dtype= np.int)
        self.choice1 = [i for i in range(self.dim + 1)]
        # print("self.choice1:",self.choice1)
        # self.choice1=[0,1,2,3,4,5]   ###二维基因记得添加0 ##对应index
        choice2=[-1,0,1]
        for i in range(self.pop):
            # for j in range(self.length):
            j=0
            while j<self.length:
                for k in range(self.dim):
                    self.population[i][j][k] = random.choice(self.choice1)
                    self.V[i][j][k] = random.choice(choice2)# 初始化各个粒子的速度
                if np.all(self.population[i][j]==0)==True:
                    continue
                else:
                    j+=1
        # print(self.population)

        # 初始化各个粒子的位置

    def init_task(self):
        self.ing_task=[]
        for i in range(len(self.work_size_total[self.ing_group])):
            task=[]
            for j in range(len(self.work_size_total[self.ing_group][i])):
                task.append(self.work_size_total[self.ing_group][i][j])
            self.ing_task.append(task)  ##任务数量大小确定

    def max_min(self,list):
        min = list[0]
        max = list[0]
        for x in list:
            """
            处理一下gene错误的问题，避开float(inf)
            """
            # print(x)
            if x==float('inf'):
                continue
            else:
                if x < min:
                    min = x
                if x > max:
                    max = x
        return max, min
    # a, b = max_min(fitness)
    # print(a, b)

    def com_fit(self):
        self.fitness=[]
        self.pop_l=[]
        self.pop_t=[]
        self.pbest=[]
        self.gbest_fitness=[]
        self.iter_bfit=[]
        self.gbest=[]
        self.g_fitness_index=[]
        for i in range(self.pop):
            position = self.population[i]
            a=self.com_parallel(position)
            self.pop_l.append(a[0])  # [i][0] = f1
            self.pop_t.append(a[1])
        tmax,tmin=self.max_min(self.pop_t)
        self.tmax=tmax
        print(self.tmax)
        lmax,lmin=self.max_min(self.pop_l)
        self.lmax = lmax
        print(self.lmax)
        for i in range(self.pop):
            """处理一下gene错误的问题，避开float(inf)"""
            if self.pop_l[i]==float('inf') or self.pop_t[i]==float('inf'):
                self.fitness.append(float('inf'))
            else:
                gfit =self.alpha * (self.pop_l[i] / self.lmax) + (1 - self.alpha) * (self.pop_t[i] / self.tmax)
                # fit=self.alpha*(self.pop_l[i]/self.lmax)+(1-self.alpha)*(self.pop_t[i]/self.tmax)
                self.fitness.append(gfit)
                ##第一次的个体历史最优及基因
                self.pbest.append((gfit,self.population[i]))
        # 得到各个个体的适应度值
        a = np.array(self.fitness)
        b = np.argsort(a)  ###从小到大的坐标序号
        self.gbest_fitness = self.fitness[b[0]]
        self.iter_bfit.append(self.fitness[b[0]])     ###len:迭代次数
        self.g_fitness_index = b[0]
        self.gbest = self.population[b[0]]  # 初始化整个整体的最优位置

    def com_fit1(self):
        self.fitness=[]
        self.pop_l=[]
        self.pop_t=[]
        for i in range(self.pop):
            position = self.population[i]
            a=self.com_parallel(position)
            self.pop_l.append(a[0])  # [i][0] = f1
            self.pop_t.append(a[1])
        for i in range(self.pop):
            """处理一下gene错误的问题，避开float(inf)"""
            if self.pop_l[i] == float('inf') or self.pop_t[i] == float('inf'):
                self.fitness.append(float('inf'))
            else:
                gfit = self.alpha * (self.pop_l[i] / self.lmax) + (1 - self.alpha) * (self.pop_t[i] / self.tmax)
                # fit=self.alpha*(self.pop_l[i]/self.lmax)+(1-self.alpha)*(self.pop_t[i]/self.tmax)
                self.fitness.append(gfit)
                ##第一次的个体历史最优及基因
                self.pbest.append((gfit, self.population[i]))
            # 得到各个个体的适应度值
            #####更新粒子个体历史最优
            if self.pbest[i][0]>gfit:
                self.pbest[i]=(gfit,self.population[i])
        a = np.array(self.fitness)
        b = np.argsort(a)  ###从小到大的坐标序号
        ##当前种群最优
        min_fitness = self.fitness[b[0]]
        self.iter_bfit.append(min_fitness)  ###len:迭代次数
        ##更新种群历史最优
        if min_fitness<self.gbest_fitness:
            self.gbest_fitness=min_fitness
            self.gbest = self.population[b[0]]  # 初始化整个整体的最优粒子
        ##elite
        # self.elite = []
        # a = np.array(self.fitness)
        # b = np.argsort(a)  ###从小到大的坐标序号
        # self.elite = self.population[b[0]]
        # self.elite_index = b[0]
        # self.iter_bfit.append(self.fitness[b[0]])

    def com_parallel(self,gene):
        if_break=False
        self.init_task()###只有数据大小
        self.init_task_infor=[]
        ###（数据大小，路径）没有初始AP
        for i in range(self.bs_num):
            ###任务分份,处理
            AP_corresponding=gene[i]
            task_part = 0
            nonull_index=[]
            for z in range(self.dim):
                if AP_corresponding[z]!=0:
                    task_part+=1
                    nonull_index.append(z)
            if task_part==0:
                print('gene error!')
                if_break=True
                break
            part_numi=int(len(self.ing_task[i])/task_part)
            #[20,50,70]任务分份后对应的每一份的任务索引区间
            task_up=0
            part_num=[]
            for r in range(task_part):
                if r !=task_part-1:
                    part_num.append(task_up+part_numi)
                    task_up += part_numi
                else:
                    part_num.append(len(self.ing_task[i]))

            ###去掉为0的基因位
            new_task_dist = []
            for e in range(len(nonull_index)):
                new_task_dist.append(AP_corresponding[nonull_index[e]])
            ###########任务排序
            s=np.array(self.ing_task[i])
            q=s.argsort()
            ####3
            task_infor=[]
            a=0
            for j in range(len(self.ing_task[i])):
                if j<part_num[a]:
                    path = self.Dijkstra(self.matrix, i + 1, self.edge_index[nonull_index[a] - 1])  ##注意序号
                    taskj_infor=(self.ing_task[i][j],path[1:]) #(1, [2, 32, 5, 4, 5])
                    task_infor.append(taskj_infor)
                    if j+1==part_num[a]:
                        a+=1
            self.init_task_infor.append(task_infor)

        # print('len(self.init_task_infor):',len(self.init_task_infor))
        # print(len(self.init_task_infor[0]))
        # print(len(self.init_task_infor[0][0]))
        ####
        self.edge_task = [[] for _ in range(self.edge_num)]
        total_ap_tran=0
        remnant=[0 for _ in range(self.bs_num)]  ##上个时隙处理的任务
        null_num=0

        while null_num < self.bs_num:
            if if_break:
                break

            all_ap_full=[False for _ in range(self.bs_num)]  ##判断时间是否为时隙
            all_ap_end_task = [0 for _ in range(self.bs_num)]  ##判断最后所有时间的长度

            for i in range(self.bs_num):
                # print('AP(i+1):',i+1)
                #达到服务器
                if self.init_task_infor[i]!=[]:
                    #### print('len(self.init_task_infor[i]):',len(self.init_task_infor[i]))
                    # for a in range(len(self.init_task_infor[i])):###剪掉路径为空的任务
                    #     ##判断gene[i]在edge_task中序号
                    #
                    #     if self.init_task_infor[i][0][1]==[]:  #路径中为空
                    #         self.edge_task[index].append(self.init_task_infor[i][0][0])
                    #             #更新原AP中的任务信息集
                    #         self.init_task_infor[i].remove(self.init_task_infor[i][0])
                    #下一跳AP
                    sum_task_ing = remnant[i]
                    for j in range(len(self.init_task_infor[i])):  ###
                        k = 0
                        if remnant[i]!=0 and j==0:
                            sum_task_ing +=self.init_task_infor[i][j][0]-remnant[i]
                        else:
                            sum_task_ing+=self.init_task_infor[i][j][0]
                        # print('sum_task_ing',sum_task_ing)
                        if sum_task_ing<self.tran_v:
                            if j<len(self.init_task_infor[i])-1:
                                if sum_task_ing + self.init_task_infor[i][j + 1][0] > self.tran_v:
                                    save=self.tran_v
                                    is_nofull=False
                                    k = j
                                    break
                                elif sum_task_ing+self.init_task_infor[i][j+1][0]<=self.tran_v:
                                    if j+1==len(self.init_task_infor[i])-1:
                                        is_nofull = True
                                        k = j + 1
                                        save=sum_task_ing+self.init_task_infor[i][j+1][0]
                                        break
                                    else:
                                        continue
                            else:  ##最后一位
                                k = j
                                save= sum_task_ing
                                is_nofull = True
                                break
                        else:
                            is_nofull=True   ###根据速率计算
                            save=self.tran_v
                    # print('k:',k)
                    for b in range(k+1):  #K为索引
                        # print(b)
                        # print(self.init_task_infor[i])
                        #### 去掉任务信息中下一跳目标AP
                        aim_index = self.init_task_infor[i][0][1][0]  # 下一跳目的
                        task_infor = self.init_task_infor[i][0]
                        task_next_index =task_infor[1][0]
                        task_infor = (task_infor[0], task_infor[1][1:])
                        ###更新原AP中任务信息
                        self.init_task_infor[i].remove(self.init_task_infor[i][0])
                        ##判断
                        if task_infor[1]!=[]:
                            self.init_task_infor[aim_index-1].append(task_infor) ##目标AP更新任务信息
                        else:
                            for p in range(len(self.edge_index)):
                                if task_next_index == self.edge_index[p]:
                                    next_index= p
                                    break
                            ###AP的序号和索引号差1
                            self.edge_task[next_index].append(task_infor[0])
                    ##1个时隙没有处理完的任务
                    remnant[i]=self.tran_v-save
                all_ap_full[i]=is_nofull
                all_ap_end_task[i]=save
            # print('all_ap_full:',all_ap_full)
            # print('all_ap_full_task:', all_ap_end_task)
            if False in all_ap_full:
                ##全部AP的最长转发时延
                total_ap_tran+=1
            else:
                short_t=[]
                for i in range(self.bs_num):
                    short_t.append(all_ap_end_task[i]/self.tran_v)
                total_ap_tran +=max(short_t)
            ##
            null_num=0
            for i in range(self.bs_num):   ##判断所有AP中是否还有任务
                # print('self.init_task_infor[i]:', self.init_task_infor[i])
                if self.init_task_infor[i] == []:
                    null_num+=1
                    continue
            # print(null_num)
        ###
        if if_break:
            f1=float('inf')
            f2=float('inf')
        else:
            f2=total_ap_tran
            #############????????????????????
            resource = 0
            for i in range(self.edge_num):
                # print('sum(self.edge_task[i]):', sum(self.edge_task[i]))
                resource += sum(self.edge_task[i])
            resource_ave = resource / self.edge_num
            # print('resource_ave:', resource_ave)
            resource = []
            for i in range(self.edge_num):
                resource_i = (sum(self.edge_task[i]) - resource_ave) ** 2
                resource.append(resource_i)
            L_balance = math.sqrt((sum(resource)) / self.edge_num)
            f1 =L_balance
            print('f1,f2:',f1,f2)
        return [f1,f2]

    # 更新速度，根据公式V(t+1)=w*V(t)+c1*r1*(pbest_i-xi)+c1*r1*(gbest_xi)
    def velocity_gene_update(self,V, X, pbest, gbest):###一个粒子的速度更新
        w=(self.w_ini-self.w_end)*(self.max_iter-self.now_iter+1)/self.max_iter+self.w_end
        r1 = np.random.random((self.length, self.dim))  # 该函数表示成size行 1列的浮点数，浮点数都是从0-1中随机。
        r2 = np.random.random((self.length, self.dim))

        for i in range(self.length):
            j=0
            is_all_0=0
            while j <self.dim:
            # for j in range(self.dim):
                vi=w*V[i][j]+self.c1 * r1[i][j] *(pbest[i][j]-X[i][j])+self.c2 * r2[i][j] * (gbest[i][j] - X[i][j])
                vi=int(vi)
                # 这里是一个防止速度过大的处理，怕错过最理想值
                if vi < -self.max_val:
                    vi= -self.max_val
                elif vi > self.max_val:
                    vi= self.max_val
                xi = X[i][j] + vi
                if xi<self.choice1[0]:
                    xi=-xi
                elif xi>self.choice1[-1]:
                    xi = xi-self.choice1[-1]
                if xi==0:
                    is_all_0+=1
                if xi in self.choice1:
                    X[i][j]=xi
                    j+= 1
                    continue
                else:
                    r1[i][j] = random.random()
                    r2[i][j] = random.random()
                if is_all_0==self.dim:
                    j=0
                    is_all_0 = 0
                    r1 = np.random.random((self.length, self.dim))  # 该函数表示成size行 1列的浮点数，浮点数都是从0-1中随机。
                    r2 = np.random.random((self.length, self.dim))
        # V = w * V + c1 * r1 * (pbest - X) + c2 * r2 * (gbest - X)  # 注意这里得到的是一个矩阵
        return V,X
    #########1/2
    # def update(self):
    #     self.new_popu = np.zeros((self.pop, self.length,self.dim), dtype=np.int)
    #     self.new_V=np.zeros((self.pop, self.length,self.dim), dtype=np.int)
    #     a = np.array(self.fitness)
    #     ind = np.argsort(a)  ###从小到大的坐标序号
    #     # print(ind)
    #     # self.elite = []
    #     # self.elite = self.population[ind[0]]
    #     # self.elite_index = ind[0]
    #     # self.iter_bfit.append(self.fitness[ind[0]])
    #     # 添加前50%
    #     for i in range(int((1 / 2) * self.pop)):
    #         self.new_popu[i] = self.population[ind[i]]
    #         self.new_V[i]=self.V[ind[i]]
    #     #将前50%进行更新
    #     for i in range(int((1 / 2) * self.pop)):
    #         X=self.population[ind[i]]
    #         V=self.V[ind[i]]
    #         pbest=self.pbest[ind[i]][1]
    #         gbest=self.gbest
    #         V,X=self.velocity_gene_update(V,X,pbest, gbest)
    #         # X=self.gene_updata(X, V)
    #         self.new_popu[i+int((1 / 2) * self.pop)]=X
    #         self.new_V[i+int((1 / 2) * self.pop)]=V
    #     ###
    #     self.V=np.zeros((self.pop, self.length,self.dim), dtype=np.int)
    #     self.population = np.zeros((self.pop, self.length,self.dim), dtype=np.int)
    #     for i in range(self.pop):
    #         self.population[i] = self.new_popu[i]
    #         self.V[i]= self.new_V[i]
    ######1/3
    def update(self):
        self.new_popu = np.zeros((self.pop, self.length,self.dim), dtype=np.int)
        self.new_V=np.zeros((self.pop, self.length,self.dim), dtype=np.int)
        a = np.array(self.fitness)
        ind = np.argsort(a)  ###从小到大的坐标序号
        # 添加前33%
        for i in range(int((1 / 3) * self.pop)):
            self.new_popu[i] = self.population[ind[i]]
            self.new_V[i]=self.V[ind[i]]
        #将前66%进行更新
        for i in range(int((2 / 3) * self.pop)):
            X=self.population[ind[i]]
            V=self.V[ind[i]]
            pbest=self.pbest[ind[i]][1]
            gbest=self.gbest
            V,X=self.velocity_gene_update(V,X,pbest, gbest)
            # X=self.gene_updata(X, V)
            self.new_popu[i+int((1 / 3) * self.pop)]=X
            self.new_V[i+int((1 / 3) * self.pop)]=V
        ###
        self.V=np.zeros((self.pop, self.length,self.dim), dtype=np.int)
        self.population = np.zeros((self.pop, self.length,self.dim), dtype=np.int)
        for i in range(self.pop):
            self.population[i] = self.new_popu[i]
            self.V[i]= self.new_V[i]


    def save(self):
        #####
        a = np.array(self.fitness)
        b = np.argsort(a)  ###从小到大的坐标序号
        # self.elite = self.population[b[0]]
        # self.elite_index = b[0]
        # self.iter_bfit.append(self.fitness[b[0]])
        self.total_L.append(self.pop_l[b[0]])
        self.total_t.append(self.pop_t[b[0]])
        print(' self.iter_bfit:', self.iter_bfit)
        print('self.total_L:', self.total_L)
        print('self.total_t:', self.total_t)

    def draw(self):
        fig1 = plt.figure(1)
        plt.plot(range(1, self.max_iter + 1), self.iter_bfit)
        plt.xlabel('迭代次数', fontproperties='SimHei')
        plt.ylabel('最优解', fontproperties='SimHei')
        plt.xlim(1, self.max_iter + 1)
        # plt.ylim(0,2)
        plt.savefig("gaPSO0505.png", dpi=600, bbox_inches='tight')
        # print('fitness2:', self.iter_bfit)

    def save_excel1(self):
        ##save data to excel
        wb1 = Workbook()
        # 激活sheet
        sheet1 = wb1.active
        sheet1.title = 'GAPSO'
        for a in range(len(self.total_L)):
            sheet1.cell(a + 1, 1).value = self.total_L[a]  # x
            sheet1.cell(a + 1, 2).value = self.total_t[a]  # y
        wb1.save('GAPSOresult0505.xlsx')
    """
    def run(self):
        self.read()
        for j in range(self.several_groups):
            self.init_Population()  # 初始化种群，选择交叉变异，生成子代种群
            self.iter_bfit = []
            for k in range(self.max_iter):
                self.now_iter=k
                print('finished :,k:',self.ing_group,k)
                self.init_task()
                if k == 0:
                    self.com_fit()
                    # print(self.lmax,self.tmax)
                else:
                    self.com_fit1()
                    # print(self.lmax, self.tmax)
                self.update()
            self.save()
            # self.draw()
            print('finished :', self.ing_group)
            self.ing_group += 1
        self.draw()
        self.save_excel1()
    """
    def run(self):
        self.read()
        for j in range(self.several_groups):
            self.init_Population()  # 初始化种群，选择交叉变异，生成子代种群
            self.iter_bfit = []
            """单独计算某一个  总任务数量  的结果 """
            if j==1:
                for k in range(self.max_iter):
                    self.now_iter = k
                    print('finished :,k:', self.ing_group, k)
                    self.init_task()
                    if k == 0:
                        self.com_fit()
                        # print(self.lmax,self.tmax)
                    else:
                        self.com_fit1()
                        # print(self.lmax, self.tmax)
                    self.update()
                self.save()
            # self.draw()
            print('finished :', self.ing_group)
            self.ing_group += 1
        self.draw()
        self.save_excel1()


if __name__ == '__main__':
    """AP数量，mes数量，种群数量，迭代次数"""
    A=GA_PSO(20,6,100,130)  ##length, dim,pop, max_iter  pop必须偶数
    A.run()

##s3
#3000,0
# self.iter_bfit: [0.41826951466211454, 0.41826951466211454, 0.41826951466211454, 0.41826951466211454, 0.41506905240142283, 0.41415359096173865, 0.3982164301109828, 0.3982164301109828, 0.3956101590208974, 0.3956101590208974, 0.3956101590208974, 0.3956101590208974, 0.3956101590208974, 0.3956101590208974, 0.3956101590208974, 0.3956101590208974, 0.3956101590208974, 0.3956101590208974, 0.3956101590208974, 0.3956101590208974, 0.3956101590208974, 0.3956101590208974, 0.3956101590208974, 0.3956101590208974, 0.3956101590208974, 0.3956101590208974, 0.3956101590208974, 0.3956101590208974, 0.3956101590208974, 0.3956101590208974, 0.3956101590208974, 0.3956101590208974, 0.3956101590208974, 0.3956101590208974, 0.3956101590208974, 0.3956101590208974, 0.3956101590208974, 0.3956101590208974, 0.3956101590208974, 0.3956101590208974, 0.3956101590208974, 0.3956101590208974, 0.3956101590208974, 0.3956101590208974, 0.3956101590208974, 0.3956101590208974, 0.3956101590208974, 0.3956101590208974, 0.3956101590208974, 0.3956101590208974, 0.3956101590208974, 0.3956101590208974, 0.3956101590208974, 0.3956101590208974, 0.3956101590208974, 0.3956101590208974, 0.3956101590208974, 0.3956101590208974, 0.3956101590208974, 0.3956101590208974, 0.3956101590208974, 0.3956101590208974, 0.3956101590208974, 0.3956101590208974, 0.3956101590208974, 0.3956101590208974, 0.3956101590208974, 0.3956101590208974, 0.3956101590208974, 0.3956101590208974, 0.3956101590208974, 0.3956101590208974, 0.3956101590208974, 0.3956101590208974, 0.3956101590208974, 0.3956101590208974, 0.3956101590208974, 0.3956101590208974, 0.3956101590208974, 0.3956101590208974, 0.3956101590208974, 0.3956101590208974, 0.3956101590208974, 0.3956101590208974, 0.3956101590208974, 0.3956101590208974, 0.3956101590208974, 0.3956101590208974, 0.3956101590208974, 0.3956101590208974, 0.3956101590208974, 0.3956101590208974, 0.3956101590208974, 0.3956101590208974, 0.3956101590208974, 0.3956101590208974, 0.3956101590208974, 0.3956101590208974, 0.3956101590208974, 0.3956101590208974, 0.3956101590208974, 0.3956101590208974, 0.3956101590208974, 0.3956101590208974, 0.3956101590208974, 0.3956101590208974, 0.3956101590208974, 0.3956101590208974, 0.3956101590208974, 0.3956101590208974, 0.3956101590208974, 0.3956101590208974, 0.3956101590208974, 0.3956101590208974, 0.3956101590208974, 0.3956101590208974, 0.3956101590208974, 0.3956101590208974, 0.3956101590208974, 0.3956101590208974, 0.3956101590208974, 0.3956101590208974, 0.3956101590208974, 0.3956101590208974, 0.3956101590208974, 0.3956101590208974, 0.3956101590208974, 0.3956101590208974, 0.3956101590208974, 0.3956101590208974]
# self.total_L: [162.84351978272352]
# self.total_t: [268.5771989198471]
# self.iter_bfit: [0.448965577292905, 0.44239099751992483, 0.4255469973635444, 0.4233347544143268, 0.4233347544143268, 0.4233347544143268, 0.42177183262213913, 0.42177183262213913, 0.41389014924296175, 0.41268262896616403, 0.41268262896616403, 0.41268262896616403, 0.4036099294939078, 0.4036099294939078, 0.4009404731894883, 0.4001582130106448, 0.4001582130106448, 0.4001582130106448, 0.4001582130106448, 0.4001582130106448, 0.4001582130106448, 0.39984964576486304, 0.3995143996669488, 0.3995143996669488, 0.399362135233844, 0.3984789542212561, 0.3984789542212561, 0.3984789542212561, 0.3984789542212561, 0.3984789542212561, 0.3984789542212561, 0.3981831228132551, 0.3981831228132551, 0.3981831228132551, 0.3981831228132551, 0.3981831228132551, 0.3981831228132551, 0.3981831228132551, 0.3981831228132551, 0.3981831228132551, 0.3981831228132551, 0.3981831228132551, 0.3981831228132551, 0.3981831228132551, 0.3981831228132551, 0.3981831228132551, 0.3981831228132551, 0.3981831228132551, 0.3981831228132551, 0.3981831228132551, 0.3981831228132551, 0.3981831228132551, 0.3981831228132551, 0.3981831228132551, 0.3981831228132551, 0.3981831228132551, 0.3981831228132551, 0.3981831228132551, 0.3981831228132551, 0.3981831228132551, 0.3981831228132551, 0.3981831228132551, 0.3981831228132551, 0.3981831228132551, 0.3981831228132551, 0.3981831228132551, 0.3981831228132551, 0.3981831228132551, 0.3981831228132551, 0.3981831228132551, 0.3981831228132551, 0.3981831228132551, 0.3981831228132551, 0.3981831228132551, 0.3981831228132551, 0.3981831228132551, 0.3981831228132551, 0.3981831228132551, 0.3981831228132551, 0.3981831228132551, 0.3981831228132551, 0.3981831228132551, 0.3981831228132551, 0.3981831228132551, 0.3981831228132551, 0.3981831228132551, 0.3981831228132551, 0.3981831228132551, 0.3981831228132551, 0.3981831228132551, 0.3981831228132551, 0.3981831228132551, 0.3981831228132551, 0.3981831228132551, 0.3981831228132551, 0.3981831228132551, 0.3981831228132551, 0.3981831228132551, 0.3981831228132551, 0.3981831228132551, 0.3981831228132551, 0.3981831228132551, 0.3981831228132551, 0.3981831228132551, 0.3981831228132551, 0.3981831228132551, 0.3981831228132551, 0.3981831228132551, 0.3981831228132551, 0.3981831228132551, 0.3981831228132551, 0.3981831228132551, 0.3981831228132551, 0.3981831228132551, 0.3981831228132551, 0.3981831228132551, 0.3981831228132551, 0.3981831228132551, 0.3981831228132551, 0.3981831228132551, 0.3981831228132551, 0.3981831228132551, 0.3981831228132551, 0.3981831228132551, 0.3981831228132551, 0.3981831228132551, 0.3981831228132551, 0.3981831228132551, 0.3981831228132551, 0.3981831228132551]
# self.total_L: [80.18016528412709]
# self.total_t: [267.8214858394987]
#  elf.iter_bfit: [0.4098878976185848, 0.4039384708163364, 0.4011973390703737, 0.3700399795828909, 0.3700399795828909, 0.36924965978575636, 0.360638025943817, 0.35235527405978023, 0.35235527405978023, 0.35048969092981785, 0.3496063127915938, 0.3496063127915938, 0.34746654996734416, 0.3472132634596882, 0.34404803701716125, 0.3429329034581108, 0.3429329034581108, 0.3381987336077549, 0.3381987336077549, 0.3381987336077549, 0.332802915009754, 0.33204978725155104, 0.33204978725155104, 0.3299912672647391, 0.3299912672647391, 0.3291172436278565, 0.3291172436278565, 0.3291172436278565, 0.3291172436278565, 0.3291172436278565, 0.3291172436278565, 0.3291172436278565, 0.3291172436278565, 0.3291172436278565, 0.3291172436278565, 0.3291172436278565, 0.3291172436278565, 0.3291172436278565, 0.3291172436278565, 0.3291172436278565, 0.3291172436278565, 0.3291172436278565, 0.3291172436278565, 0.3291172436278565, 0.3291172436278565, 0.3291172436278565, 0.3291172436278565, 0.3291172436278565, 0.3291172436278565, 0.3291172436278565, 0.3291172436278565, 0.3291172436278565, 0.3291172436278565, 0.3291172436278565, 0.3291172436278565, 0.3291172436278565, 0.3291172436278565, 0.3291172436278565, 0.3291172436278565, 0.3291172436278565, 0.3291172436278565, 0.3291172436278565, 0.3291172436278565, 0.3291172436278565, 0.3291172436278565, 0.3291172436278565, 0.3291172436278565, 0.3291172436278565, 0.3291172436278565, 0.3291172436278565, 0.3291172436278565, 0.3291172436278565, 0.3291172436278565, 0.3291172436278565, 0.3291172436278565, 0.3291172436278565, 0.3291172436278565, 0.3291172436278565, 0.3291172436278565, 0.3291172436278565, 0.3291172436278565, 0.3291172436278565, 0.3291172436278565, 0.3291172436278565, 0.3291172436278565, 0.3291172436278565, 0.3291172436278565, 0.3291172436278565, 0.3291172436278565, 0.3291172436278565, 0.3291172436278565, 0.3291172436278565, 0.3291172436278565, 0.3291172436278565, 0.3291172436278565, 0.3291172436278565, 0.3291172436278565, 0.3291172436278565, 0.3291172436278565, 0.3291172436278565, 0.3291172436278565, 0.3291172436278565, 0.3291172436278565, 0.3291172436278565, 0.3291172436278565, 0.3291172436278565, 0.3291172436278565, 0.3291172436278565, 0.3291172436278565, 0.3291172436278565, 0.3291172436278565, 0.3291172436278565, 0.3291172436278565, 0.3291172436278565, 0.3291172436278565, 0.3291172436278565, 0.3291172436278565, 0.3291172436278565, 0.3291172436278565, 0.3291172436278565, 0.3291172436278565, 0.3291172436278565, 0.3291172436278565, 0.3291172436278565, 0.3291172436278565, 0.3291172436278565, 0.3291172436278565, 0.3291172436278565, 0.3291172436278565, 0.3291172436278565]
# self.total_L: [81.44276185595544]
# self.total_t: [231.07248771190964]


#4000  !!!
#  self.iter_bfit: [0.3975171830159356, 0.36393517411563825, 0.36393517411563825, 0.36393517411563825, 0.34849754224722074, 0.34849754224722074, 0.3367102020030989, 0.3367102020030989, 0.3367102020030989, 0.33634052425697863, 0.33634052425697863, 0.3355151976377422, 0.3355151976377422, 0.3333820379851566, 0.3262737249227492, 0.3262737249227492, 0.3262737249227492, 0.3262737249227492, 0.3262737249227492, 0.326108914869382, 0.326108914869382, 0.326108914869382, 0.32320141610990544, 0.32320141610990544, 0.32320141610990544, 0.32320141610990544, 0.32320141610990544, 0.32320141610990544, 0.32320141610990544, 0.32320141610990544, 0.32320141610990544, 0.32320141610990544, 0.32320141610990544, 0.32320141610990544, 0.32320141610990544, 0.32320141610990544, 0.32320141610990544, 0.32320141610990544, 0.32320141610990544, 0.32320141610990544, 0.32320141610990544, 0.32320141610990544, 0.32320141610990544, 0.32320141610990544, 0.3160016554996756, 0.3160016554996756, 0.3160016554996756, 0.3160016554996756, 0.3160016554996756, 0.3160016554996756, 0.3160016554996756, 0.3160016554996756, 0.3160016554996756, 0.3160016554996756, 0.3160016554996756, 0.3160016554996756, 0.3160016554996756, 0.3160016554996756, 0.3160016554996756, 0.3160016554996756, 0.3160016554996756, 0.3160016554996756, 0.3160016554996756, 0.3160016554996756, 0.3160016554996756, 0.3160016554996756, 0.3160016554996756, 0.3160016554996756, 0.3160016554996756, 0.3160016554996756, 0.3160016554996756, 0.3160016554996756, 0.3160016554996756, 0.3160016554996756, 0.3160016554996756, 0.3160016554996756, 0.3160016554996756, 0.3160016554996756, 0.3160016554996756, 0.3160016554996756, 0.3160016554996756, 0.3160016554996756, 0.3160016554996756, 0.3160016554996756, 0.3160016554996756, 0.3160016554996756, 0.3160016554996756, 0.3160016554996756, 0.3160016554996756, 0.3160016554996756, 0.3160016554996756, 0.3160016554996756, 0.3160016554996756, 0.3160016554996756, 0.3160016554996756, 0.3160016554996756, 0.3160016554996756, 0.3160016554996756, 0.3160016554996756, 0.3160016554996756, 0.3160016554996756, 0.3160016554996756, 0.3160016554996756, 0.3160016554996756, 0.3160016554996756, 0.3160016554996756, 0.3160016554996756, 0.3160016554996756, 0.3160016554996756, 0.3160016554996756, 0.3160016554996756, 0.3160016554996756, 0.3160016554996756, 0.3160016554996756, 0.3160016554996756, 0.3160016554996756, 0.3160016554996756, 0.3160016554996756, 0.3160016554996756, 0.3160016554996756, 0.3160016554996756, 0.3160016554996756, 0.3160016554996756, 0.3160016554996756, 0.3160016554996756, 0.3160016554996756, 0.3160016554996756, 0.3160016554996756, 0.3160016554996756, 0.3160016554996756]
# self.total_L: [337.09178081763787]
# self.total_t: [282.6053530635919]
#  self.iter_bfit: [0.4302288669086991, 0.40780358442706, 0.40780358442706, 0.39887665984030346, 0.39841342177950156, 0.39841342177950156, 0.37889170669811045, 0.36017034471507187, 0.32901213676501956, 0.32901213676501956, 0.32901213676501956, 0.32901213676501956, 0.32901213676501956, 0.32893497995813364, 0.32053922971060633, 0.32053922971060633, 0.32053922971060633, 0.32053922971060633, 0.32053922971060633, 0.32053922971060633, 0.3205131762407855, 0.32031997710478155, 0.32031997710478155, 0.32031997710478155, 0.32031997710478155, 0.32031997710478155, 0.32031997710478155, 0.31572045003087934, 0.31572045003087934, 0.31572045003087934, 0.31572045003087934, 0.31572045003087934, 0.31572045003087934, 0.31572045003087934, 0.31572045003087934, 0.31572045003087934, 0.31572045003087934, 0.31572045003087934, 0.31572045003087934, 0.31572045003087934, 0.31572045003087934, 0.31572045003087934, 0.31572045003087934, 0.31572045003087934, 0.31572045003087934, 0.31572045003087934, 0.31572045003087934, 0.31572045003087934, 0.31572045003087934, 0.31572045003087934, 0.31572045003087934, 0.31572045003087934, 0.31572045003087934, 0.31572045003087934, 0.31572045003087934, 0.31572045003087934, 0.31572045003087934, 0.31572045003087934, 0.31572045003087934, 0.31572045003087934, 0.31572045003087934, 0.31572045003087934, 0.31572045003087934, 0.31572045003087934, 0.31572045003087934, 0.31572045003087934, 0.31572045003087934, 0.31572045003087934, 0.31572045003087934, 0.31572045003087934, 0.31572045003087934, 0.31572045003087934, 0.31572045003087934, 0.31572045003087934, 0.31572045003087934, 0.31572045003087934, 0.31572045003087934, 0.31572045003087934, 0.31572045003087934, 0.31572045003087934, 0.31572045003087934, 0.31572045003087934, 0.31572045003087934, 0.31572045003087934, 0.31572045003087934, 0.31572045003087934, 0.31572045003087934, 0.31572045003087934, 0.31572045003087934, 0.31572045003087934, 0.31572045003087934, 0.31572045003087934, 0.31572045003087934, 0.31572045003087934, 0.31572045003087934, 0.31572045003087934, 0.31572045003087934, 0.31572045003087934, 0.31572045003087934, 0.31572045003087934, 0.31572045003087934, 0.31572045003087934, 0.31572045003087934, 0.31572045003087934, 0.31572045003087934, 0.31572045003087934, 0.31572045003087934, 0.31572045003087934, 0.31572045003087934, 0.31572045003087934, 0.31572045003087934, 0.31572045003087934, 0.31572045003087934, 0.31572045003087934, 0.31572045003087934, 0.31572045003087934, 0.31572045003087934, 0.31572045003087934, 0.31572045003087934, 0.31572045003087934, 0.31572045003087934, 0.31572045003087934, 0.31572045003087934, 0.31572045003087934, 0.31572045003087934, 0.31572045003087934, 0.31572045003087934, 0.31572045003087934, 0.31572045003087934, 0.31572045003087934]
# self.total_L: [150.38017172969276]
# self.total_t: [283.83072750462617]

#5000
# self.iter_bfit: [0.42821546670578486, 0.42695828605475283, 0.3777710555748539, 0.3777710555748539, 0.3777710555748539, 0.3620206047678508, 0.34127503281585536, 0.3257587027411078, 0.3115061614999137, 0.2782591400715287, 0.27804954172099994, 0.27804954172099994, 0.27804954172099994, 0.27804954172099994, 0.2761099694317908, 0.2761099694317908, 0.2761099694317908, 0.2761099694317908, 0.2761099694317908, 0.2761099694317908, 0.2761099694317908, 0.2761099694317908, 0.2761099694317908, 0.2761099694317908, 0.2761099694317908, 0.2761099694317908, 0.2761099694317908, 0.2761099694317908, 0.2761099694317908, 0.2761099694317908, 0.2761099694317908, 0.2761099694317908, 0.2761099694317908, 0.2761099694317908, 0.2761099694317908, 0.2761099694317908, 0.2742169150267369, 0.2742169150267369, 0.2742169150267369, 0.2742169150267369, 0.2742169150267369, 0.2742169150267369, 0.2705548089144922, 0.2705548089144922, 0.2705548089144922, 0.2705548089144922, 0.2705548089144922, 0.2705548089144922, 0.2705548089144922, 0.2705548089144922, 0.2705548089144922, 0.2705548089144922, 0.2705548089144922, 0.2705548089144922, 0.2705548089144922, 0.2705548089144922, 0.2705548089144922, 0.2705548089144922, 0.2705548089144922, 0.2705548089144922, 0.2705548089144922, 0.2705548089144922, 0.2705548089144922, 0.2705548089144922, 0.2705548089144922, 0.2705548089144922, 0.2705548089144922, 0.2705548089144922, 0.2705548089144922, 0.2705548089144922, 0.2705548089144922, 0.2705548089144922, 0.2705548089144922, 0.2705548089144922, 0.2705548089144922, 0.2705548089144922, 0.2705548089144922, 0.2705548089144922, 0.2705548089144922, 0.2705548089144922, 0.2705548089144922, 0.2705548089144922, 0.2705548089144922, 0.2705548089144922, 0.2705548089144922, 0.2705548089144922, 0.2705548089144922, 0.2705548089144922, 0.2705548089144922, 0.2705548089144922, 0.2705548089144922, 0.2705548089144922, 0.2705548089144922, 0.2705548089144922, 0.2705548089144922, 0.2705548089144922, 0.2705548089144922, 0.2705548089144922, 0.2705548089144922, 0.2705548089144922, 0.2705548089144922, 0.2705548089144922, 0.2705548089144922, 0.2705548089144922, 0.2705548089144922, 0.2705548089144922, 0.2705548089144922, 0.2705548089144922, 0.2705548089144922, 0.2705548089144922, 0.2705548089144922, 0.2705548089144922, 0.2705548089144922, 0.2705548089144922, 0.2705548089144922, 0.2705548089144922, 0.2705548089144922, 0.2705548089144922, 0.2705548089144922, 0.2705548089144922, 0.2705548089144922, 0.2705548089144922, 0.2705548089144922, 0.2705548089144922, 0.2705548089144922, 0.2705548089144922, 0.2705548089144922, 0.2705548089144922, 0.2705548089144922, 0.2705548089144922]
# self.total_L: [124.23461965184406]
# self.total_t: [301.0529782792412]
# self.iter_bfit: [0.4128802702299747, 0.4111594126861019, 0.3922030504633562, 0.35969278209282074, 0.35969278209282074, 0.35969278209282074, 0.3592160688437146, 0.3547928404608933, 0.3547928404608933, 0.3547928404608933, 0.3547928404608933, 0.3547928404608933, 0.3547928404608933, 0.3547928404608933, 0.3547928404608933, 0.3547928404608933, 0.3547928404608933, 0.3547928404608933, 0.3547928404608933, 0.3547928404608933, 0.3547928404608933, 0.3547928404608933, 0.3547928404608933, 0.3547928404608933, 0.3547928404608933, 0.3547928404608933, 0.3547928404608933, 0.3547928404608933, 0.3547928404608933, 0.3547928404608933, 0.3547928404608933, 0.3547928404608933, 0.3547928404608933, 0.3547928404608933, 0.3547928404608933, 0.3547928404608933, 0.3547928404608933, 0.3547928404608933, 0.3547928404608933, 0.3547928404608933, 0.3547928404608933, 0.3547928404608933, 0.3547928404608933, 0.3547928404608933, 0.3547928404608933, 0.3547928404608933, 0.3547928404608933, 0.3547928404608933, 0.3547928404608933, 0.3547928404608933, 0.3547928404608933, 0.3547928404608933, 0.3547928404608933, 0.3547928404608933, 0.3547928404608933, 0.3547928404608933, 0.3547928404608933, 0.3547928404608933, 0.3530259633856235, 0.3530259633856235, 0.3530259633856235, 0.3346312973319652, 0.3346312973319652, 0.32058284101679757, 0.32058284101679757, 0.32058284101679757, 0.32058284101679757, 0.32058284101679757, 0.32058284101679757, 0.32058284101679757, 0.32058284101679757, 0.32058284101679757, 0.32058284101679757, 0.32058284101679757, 0.32058284101679757, 0.32058284101679757, 0.32058284101679757, 0.32058284101679757, 0.32058284101679757, 0.32058284101679757, 0.32058284101679757, 0.32058284101679757, 0.32058284101679757, 0.32058284101679757, 0.32058284101679757, 0.32058284101679757, 0.32058284101679757, 0.32058284101679757, 0.32058284101679757, 0.32058284101679757, 0.32058284101679757, 0.32058284101679757, 0.32058284101679757, 0.32058284101679757, 0.32058284101679757, 0.32058284101679757, 0.32058284101679757, 0.32058284101679757, 0.32058284101679757, 0.32058284101679757, 0.32058284101679757, 0.32058284101679757, 0.32058284101679757, 0.32058284101679757, 0.32058284101679757, 0.32058284101679757, 0.32058284101679757, 0.32058284101679757, 0.32058284101679757, 0.32058284101679757, 0.32058284101679757, 0.32058284101679757, 0.32058284101679757, 0.32058284101679757, 0.32058284101679757, 0.32058284101679757, 0.32058284101679757, 0.32058284101679757, 0.32058284101679757, 0.32058284101679757, 0.32058284101679757, 0.32058284101679757, 0.32058284101679757, 0.32058284101679757, 0.32058284101679757, 0.32058284101679757, 0.32058284101679757, 0.32058284101679757, 0.32058284101679757, 0.32058284101679757]
# self.total_L: [165.30804003093212]
# self.total_t: [349.32786240217007]


# 6000
# self.iter_bfit: [0.4360544699186326, 0.37233838136570974, 0.37233838136570974, 0.37233838136570974, 0.37233838136570974, 0.3610589048067106, 0.3576748560707328, 0.3576748560707328, 0.3576748560707328, 0.3489090535807533, 0.3476561943852556, 0.3423936059643164, 0.3423936059643164, 0.3423936059643164, 0.3423936059643164, 0.3423936059643164, 0.3423936059643164, 0.3423936059643164, 0.3423936059643164, 0.3423936059643164, 0.3423936059643164, 0.3423936059643164, 0.3423936059643164, 0.3423936059643164, 0.3423936059643164, 0.3423936059643164, 0.3423936059643164, 0.3423936059643164, 0.3423936059643164, 0.3423936059643164, 0.3423936059643164, 0.3423936059643164, 0.3423936059643164, 0.3423936059643164, 0.3423936059643164, 0.3423936059643164, 0.3423936059643164, 0.3423936059643164, 0.3372095016464159, 0.3372095016464159, 0.3372095016464159, 0.3372095016464159, 0.3372095016464159, 0.3372095016464159, 0.3372095016464159, 0.3372095016464159, 0.3372095016464159, 0.3372095016464159, 0.3372095016464159, 0.3372095016464159, 0.3372095016464159, 0.3372095016464159, 0.3372095016464159, 0.3372095016464159, 0.3372095016464159, 0.3372095016464159, 0.3372095016464159, 0.3372095016464159, 0.3372095016464159, 0.3372095016464159, 0.3372095016464159, 0.3372095016464159, 0.3372095016464159, 0.3372095016464159, 0.3372095016464159, 0.3372095016464159, 0.3372095016464159, 0.3372095016464159, 0.3372095016464159, 0.3372095016464159, 0.3372095016464159, 0.3372095016464159, 0.3372095016464159, 0.3372095016464159, 0.3372095016464159, 0.3372095016464159, 0.3372095016464159, 0.3372095016464159, 0.3372095016464159, 0.3372095016464159, 0.3372095016464159, 0.3372095016464159, 0.3372095016464159, 0.3372095016464159, 0.3372095016464159, 0.3372095016464159, 0.3372095016464159, 0.3372095016464159, 0.3372095016464159, 0.3372095016464159, 0.3372095016464159, 0.3372095016464159, 0.3372095016464159, 0.3372095016464159, 0.3372095016464159, 0.3372095016464159, 0.3372095016464159, 0.3372095016464159, 0.3372095016464159, 0.3372095016464159, 0.3372095016464159, 0.3372095016464159, 0.3372095016464159, 0.3372095016464159, 0.3372095016464159, 0.3372095016464159, 0.3372095016464159, 0.3372095016464159, 0.3372095016464159, 0.3372095016464159, 0.3372095016464159, 0.3372095016464159, 0.3372095016464159, 0.3372095016464159, 0.3372095016464159, 0.3372095016464159, 0.3372095016464159, 0.3372095016464159, 0.3372095016464159, 0.3372095016464159, 0.3372095016464159, 0.3372095016464159, 0.3372095016464159, 0.3372095016464159, 0.3372095016464159, 0.3372095016464159, 0.3372095016464159, 0.3372095016464159, 0.3372095016464159, 0.3372095016464159]
# self.total_L: [168.13283749209276]
# self.total_t: [457.32786240217007]
#  self.iter_bfit: [0.44762944033382374, 0.43889016329992414, 0.4190433874991014, 0.4190433874991014, 0.38428062984662187, 0.38428062984662187, 0.38428062984662187, 0.38298122826173464, 0.37356764413447346, 0.36087517066452574, 0.34966874198956466, 0.34966874198956466, 0.34966874198956466, 0.3426024523793496, 0.3352650454022694, 0.3352650454022694, 0.3352650454022694, 0.3352650454022694, 0.3352650454022694, 0.3352650454022694, 0.3352650454022694, 0.3352650454022694, 0.3352650454022694, 0.3352650454022694, 0.3352650454022694, 0.3352650454022694, 0.3352650454022694, 0.3352650454022694, 0.3352650454022694, 0.3352650454022694, 0.3352650454022694, 0.3352650454022694, 0.3352650454022694, 0.3352650454022694, 0.3352650454022694, 0.3352650454022694, 0.3352650454022694, 0.3352650454022694, 0.3352650454022694, 0.3352650454022694, 0.3352650454022694, 0.3352650454022694, 0.3352650454022694, 0.3352650454022694, 0.3352650454022694, 0.3352650454022694, 0.3352650454022694, 0.3352650454022694, 0.3352650454022694, 0.3352650454022694, 0.3352650454022694, 0.3352650454022694, 0.3352650454022694, 0.3352650454022694, 0.3352650454022694, 0.3352650454022694, 0.3352650454022694, 0.3352650454022694, 0.3352650454022694, 0.3352650454022694, 0.3352650454022694, 0.3352650454022694, 0.3352650454022694, 0.3352650454022694, 0.3352650454022694, 0.3352650454022694, 0.3352650454022694, 0.3352650454022694, 0.3352650454022694, 0.3352650454022694, 0.3352650454022694, 0.3352650454022694, 0.3352650454022694, 0.3352650454022694, 0.3352650454022694, 0.3352650454022694, 0.3352650454022694, 0.3352650454022694, 0.3352650454022694, 0.3352650454022694, 0.3352650454022694, 0.3352650454022694, 0.3352650454022694, 0.3352650454022694, 0.3352650454022694, 0.3352650454022694, 0.3352650454022694, 0.3352650454022694, 0.3352650454022694, 0.3352650454022694, 0.3352650454022694, 0.3352650454022694, 0.3352650454022694, 0.3352650454022694, 0.3352650454022694, 0.3352650454022694, 0.3352650454022694, 0.3352650454022694, 0.3352650454022694, 0.3352650454022694, 0.3352650454022694, 0.3352650454022694, 0.3352650454022694, 0.3352650454022694, 0.3352650454022694, 0.3352650454022694, 0.3352650454022694, 0.3352650454022694, 0.3352650454022694, 0.3352650454022694, 0.3352650454022694, 0.3352650454022694, 0.3352650454022694, 0.3352650454022694, 0.3352650454022694, 0.3352650454022694, 0.3352650454022694, 0.3352650454022694, 0.3352650454022694, 0.3352650454022694, 0.3352650454022694, 0.3352650454022694, 0.3352650454022694, 0.3352650454022694, 0.3352650454022694, 0.3352650454022694, 0.3352650454022694, 0.3352650454022694, 0.3352650454022694, 0.3352650454022694]
# self.total_L: [150.8834000352227]
# self.total_t: [416.73249245145513]

# 7000
# self.iter_bfit: [0.446892142635561, 0.4024549618331285, 0.4024549618331285, 0.4024549618331285, 0.4024549618331285, 0.4024549618331285, 0.4024549618331285, 0.4024549618331285, 0.4024549618331285, 0.4024549618331285, 0.4024549618331285, 0.4024549618331285, 0.4024549618331285, 0.4024549618331285, 0.4024549618331285, 0.4024549618331285, 0.4024549618331285, 0.4024549618331285, 0.4024549618331285, 0.4024549618331285, 0.4024549618331285, 0.4024549618331285, 0.4024549618331285, 0.4024549618331285, 0.4024549618331285, 0.4024549618331285, 0.4024549618331285, 0.4024549618331285, 0.4024549618331285, 0.4024549618331285, 0.4024549618331285, 0.4024549618331285, 0.4024549618331285, 0.4024549618331285, 0.4024549618331285, 0.4024549618331285, 0.4024549618331285, 0.4024549618331285, 0.4024549618331285, 0.4024549618331285, 0.4024549618331285, 0.4024549618331285, 0.4024549618331285, 0.4024549618331285, 0.4024549618331285, 0.4024549618331285, 0.4024549618331285, 0.4024549618331285, 0.4024549618331285, 0.4024549618331285, 0.4024549618331285, 0.4024549618331285, 0.4024549618331285, 0.4024549618331285, 0.4024549618331285, 0.4024549618331285, 0.4024549618331285, 0.4024549618331285, 0.4024549618331285, 0.4024549618331285, 0.4024549618331285, 0.4024549618331285, 0.4024549618331285, 0.4024549618331285, 0.4024549618331285, 0.4024549618331285, 0.4024549618331285, 0.4024549618331285, 0.4024549618331285, 0.4024549618331285, 0.4024549618331285, 0.4024549618331285, 0.4024549618331285, 0.4024549618331285, 0.4024549618331285, 0.4024549618331285, 0.4024549618331285, 0.4024549618331285, 0.4024549618331285, 0.4024549618331285, 0.4024549618331285, 0.4024549618331285, 0.4024549618331285, 0.4024549618331285, 0.4024549618331285, 0.4024549618331285, 0.4024549618331285, 0.4024549618331285, 0.4024549618331285, 0.4024549618331285, 0.4024549618331285, 0.4024549618331285, 0.4024549618331285, 0.4024549618331285, 0.4024549618331285, 0.4024549618331285, 0.4024549618331285, 0.4024549618331285, 0.4024549618331285, 0.4024549618331285, 0.4024549618331285, 0.4024549618331285, 0.4024549618331285, 0.4024549618331285, 0.4024549618331285, 0.4024549618331285, 0.4024549618331285, 0.4024549618331285, 0.4024549618331285, 0.4024549618331285, 0.4024549618331285, 0.4024549618331285, 0.4024549618331285, 0.4024549618331285, 0.4024549618331285, 0.4024549618331285, 0.4024549618331285, 0.4024549618331285, 0.4024549618331285, 0.4024549618331285, 0.4024549618331285, 0.4024549618331285, 0.4024549618331285, 0.4024549618331285, 0.4024549618331285, 0.4024549618331285, 0.4024549618331285, 0.4024549618331285, 0.4024549618331285, 0.4024549618331285]
# self.total_L: [397.9574397393094]
# self.total_t: [563.0135190500937]
# self.iter_bfit: [0.47026670857072944, 0.4215808527207865, 0.4039637584364617, 0.3922615962852426, 0.3896762947328498, 0.3896762947328498, 0.37991976539025735, 0.3770038714857661, 0.3750093748264818, 0.3420779277905987, 0.3420779277905987, 0.3420779277905987, 0.3420779277905987, 0.33769651497104514, 0.33769651497104514, 0.33769651497104514, 0.33769651497104514, 0.33769651497104514, 0.33769651497104514, 0.33769651497104514, 0.33769651497104514, 0.33769651497104514, 0.33769651497104514, 0.33769651497104514, 0.33769651497104514, 0.33769651497104514, 0.33769651497104514, 0.33769651497104514, 0.33769651497104514, 0.33769651497104514, 0.33769651497104514, 0.33769651497104514, 0.33769651497104514, 0.33769651497104514, 0.33769651497104514, 0.33769651497104514, 0.33769651497104514, 0.33769651497104514, 0.33769651497104514, 0.33769651497104514, 0.33769651497104514, 0.33769651497104514, 0.33769651497104514, 0.33769651497104514, 0.33769651497104514, 0.33769651497104514, 0.33769651497104514, 0.33769651497104514, 0.33769651497104514, 0.33769651497104514, 0.33769651497104514, 0.33769651497104514, 0.33769651497104514, 0.33769651497104514, 0.33769651497104514, 0.33769651497104514, 0.33769651497104514, 0.33769651497104514, 0.33769651497104514, 0.33769651497104514, 0.33769651497104514, 0.33769651497104514, 0.33769651497104514, 0.33769651497104514, 0.33769651497104514, 0.33769651497104514, 0.33769651497104514, 0.33769651497104514, 0.33769651497104514, 0.33769651497104514, 0.33769651497104514, 0.33769651497104514, 0.33769651497104514, 0.33769651497104514, 0.33769651497104514, 0.33769651497104514, 0.33769651497104514, 0.33769651497104514, 0.33769651497104514, 0.33769651497104514, 0.33769651497104514, 0.33769651497104514, 0.33769651497104514, 0.33769651497104514, 0.33769651497104514, 0.33769651497104514, 0.33769651497104514, 0.33769651497104514, 0.33769651497104514, 0.33769651497104514, 0.33769651497104514, 0.33769651497104514, 0.33769651497104514, 0.33769651497104514, 0.33769651497104514, 0.33769651497104514, 0.33769651497104514, 0.33769651497104514, 0.33769651497104514, 0.33769651497104514, 0.33769651497104514, 0.33769651497104514, 0.33769651497104514, 0.33769651497104514, 0.33769651497104514, 0.33769651497104514, 0.33769651497104514, 0.33769651497104514, 0.33769651497104514, 0.33769651497104514, 0.33769651497104514, 0.33769651497104514, 0.33769651497104514, 0.33769651497104514, 0.33769651497104514, 0.33769651497104514, 0.33769651497104514, 0.33769651497104514, 0.33769651497104514, 0.33769651497104514, 0.33769651497104514, 0.33769651497104514, 0.33769651497104514, 0.33769651497104514, 0.33769651497104514, 0.33769651497104514, 0.33769651497104514, 0.33769651497104514, 0.33769651497104514, 0.33769651497104514]
# self.total_L: [181.69475343977885]
# self.total_t: [492.48111365797286]


"""
s4
#3000
f1,f2: 115.7439730192047 220.55880294188566
f1,f2: 81.02446212411493 240.33742195441693
60.0506815117324,239.553574308849


4000
f1,f2: 145.8968883192134 310.62555968969485
f1,f2: 294.38651524186065 302 
f1,f2: 181.12106141043884 288.35006045600437
f1,f2: 136.0841776520205 310.62555968969485
 self.iter_bfit: [0.4875067900756531, 0.4761631890440692, 0.46926724519551477, 0.45302361128662205, 0.45302361128662205, 0.44865227440501565, 0.44865227440501565, 0.44865227440501565, 0.44865227440501565, 0.4482612254638406, 0.42969461330511716, 0.42969461330511716, 0.42969461330511716, 0.42952423026254133, 0.42952423026254133, 0.427347083638724, 0.427347083638724, 0.427347083638724, 0.427347083638724, 0.427347083638724, 0.427347083638724, 0.427347083638724, 0.427347083638724, 0.427347083638724, 0.427347083638724, 0.427347083638724, 0.427347083638724, 0.427347083638724, 0.427347083638724, 0.427347083638724, 0.427347083638724, 0.427347083638724, 0.427347083638724, 0.427347083638724, 0.427347083638724, 0.427347083638724, 0.427347083638724, 0.427347083638724, 0.427347083638724, 0.427347083638724, 0.427347083638724, 0.427347083638724, 0.427347083638724, 0.427347083638724, 0.427347083638724, 0.427347083638724, 0.427347083638724, 0.427347083638724, 0.427347083638724, 0.427347083638724, 0.427347083638724, 0.427347083638724, 0.427347083638724, 0.427347083638724, 0.427347083638724, 0.427347083638724, 0.427347083638724, 0.427347083638724, 0.427347083638724, 0.427347083638724, 0.427347083638724, 0.427347083638724, 0.427347083638724, 0.427347083638724, 0.427347083638724, 0.427347083638724, 0.427347083638724, 0.427347083638724, 0.427347083638724, 0.427347083638724, 0.427347083638724, 0.427347083638724, 0.427347083638724, 0.427347083638724, 0.427347083638724, 0.427347083638724, 0.427347083638724, 0.427347083638724, 0.427347083638724, 0.427347083638724, 0.427347083638724, 0.427347083638724, 0.427347083638724, 0.427347083638724, 0.427347083638724, 0.427347083638724, 0.427347083638724, 0.427347083638724, 0.427347083638724, 0.427347083638724, 0.427347083638724, 0.427347083638724, 0.427347083638724, 0.427347083638724, 0.427347083638724, 0.427347083638724, 0.427347083638724, 0.427347083638724, 0.427347083638724, 0.427347083638724, 0.427347083638724, 0.427347083638724, 0.427347083638724, 0.427347083638724, 0.427347083638724, 0.427347083638724, 0.427347083638724, 0.427347083638724, 0.427347083638724, 0.427347083638724, 0.427347083638724, 0.427347083638724, 0.427347083638724, 0.427347083638724, 0.427347083638724, 0.427347083638724, 0.427347083638724, 0.427347083638724, 0.427347083638724, 0.427347083638724, 0.427347083638724, 0.427347083638724, 0.427347083638724, 0.427347083638724, 0.427347083638724, 0.427347083638724, 0.427347083638724, 0.427347083638724, 0.427347083638724, 0.427347083638724]
self.total_L: [76.90107152288694]
self.total_t: [313]
f1,f2: 80.10535775866549 311.9567043056401
f1,f2: 109.17878939390803 309
#5000
 self.iter_bfit: [0.4958313878916301, 0.4958313878916301, 0.4786318663443355, 0.44724259696319785, 0.43725897155138177, 0.43725897155138177, 0.43725897155138177, 0.43725897155138177, 0.43725897155138177, 0.43724535260515074, 0.43682054566321454, 0.42300780689553696, 0.42300780689553696, 0.42300780689553696, 0.42300780689553696, 0.42300780689553696, 0.42300780689553696, 0.42300780689553696, 0.42300780689553696, 0.4165130846630934, 0.4165130846630934, 0.4165130846630934, 0.4165130846630934, 0.4165130846630934, 0.4165130846630934, 0.4165130846630934, 0.4165130846630934, 0.4165130846630934, 0.4165130846630934, 0.4165130846630934, 0.4165130846630934, 0.4165130846630934, 0.4165130846630934, 0.4165130846630934, 0.4165130846630934, 0.4165130846630934, 0.4165130846630934, 0.4165130846630934, 0.4165130846630934, 0.4165130846630934, 0.4165130846630934, 0.4165130846630934, 0.4165130846630934, 0.4165130846630934, 0.4165130846630934, 0.4165130846630934, 0.4165130846630934, 0.4165130846630934, 0.4165130846630934, 0.4165130846630934, 0.4165130846630934, 0.4165130846630934, 0.4165130846630934, 0.4165130846630934, 0.4165130846630934, 0.4165130846630934, 0.4165130846630934, 0.4165130846630934, 0.4165130846630934, 0.4165130846630934, 0.4165130846630934, 0.4165130846630934, 0.4165130846630934, 0.4165130846630934, 0.4165130846630934, 0.4165130846630934, 0.4165130846630934, 0.4165130846630934, 0.4165130846630934, 0.4165130846630934, 0.4165130846630934, 0.4165130846630934, 0.4165130846630934, 0.4165130846630934, 0.4165130846630934, 0.4165130846630934, 0.4165130846630934, 0.4165130846630934, 0.4165130846630934, 0.4165130846630934, 0.4165130846630934, 0.4165130846630934, 0.4165130846630934, 0.4165130846630934, 0.4165130846630934, 0.4165130846630934, 0.4165130846630934, 0.4165130846630934, 0.4165130846630934, 0.4165130846630934, 0.4165130846630934, 0.4165130846630934, 0.4165130846630934, 0.4165130846630934, 0.4165130846630934, 0.4165130846630934, 0.4165130846630934, 0.4165130846630934, 0.4165130846630934, 0.4165130846630934, 0.4165130846630934, 0.4165130846630934, 0.4165130846630934, 0.4165130846630934, 0.4165130846630934, 0.4165130846630934, 0.4165130846630934, 0.4165130846630934, 0.4165130846630934, 0.4165130846630934, 0.4165130846630934, 0.4165130846630934, 0.4165130846630934, 0.4165130846630934, 0.4165130846630934, 0.4165130846630934, 0.4165130846630934, 0.4165130846630934, 0.4165130846630934, 0.4165130846630934, 0.4165130846630934, 0.4165130846630934, 0.4165130846630934, 0.4165130846630934, 0.4165130846630934, 0.4165130846630934, 0.4165130846630934, 0.4165130846630934, 0.4165130846630934, 0.4165130846630934]
self.total_L: [431.92908465357664]
self.total_t: [341]
 self.iter_bfit: [0.5037621636432964, 0.4568846872394981, 0.4568846872394981, 0.45003420728894133, 0.45003420728894133, 0.432784697789848, 0.432784697789848, 0.4242995853861854, 0.41490650946090446, 0.40162854827980193, 0.40020678509129354, 0.3964788908954472, 0.3964788908954472, 0.39356615090077374, 0.38912135980259926, 0.3865130315482565, 0.3843948519383911, 0.3843948519383911, 0.3843948519383911, 0.3843948519383911, 0.3839990466072734, 0.3839990466072734, 0.3839990466072734, 0.3811357549042733, 0.3811357549042733, 0.3811357549042733, 0.3811357549042733, 0.3811357549042733, 0.3811357549042733, 0.3811357549042733, 0.3811357549042733, 0.3811357549042733, 0.3811357549042733, 0.3811357549042733, 0.3811357549042733, 0.3811357549042733, 0.3811357549042733, 0.3811357549042733, 0.3811357549042733, 0.3811357549042733, 0.3811357549042733, 0.3811357549042733, 0.3811357549042733, 0.3811357549042733, 0.3811357549042733, 0.3811357549042733, 0.3811357549042733, 0.3811357549042733, 0.3811357549042733, 0.3811357549042733, 0.3811357549042733, 0.3811357549042733, 0.3811357549042733, 0.3811357549042733, 0.3811357549042733, 0.3811357549042733, 0.3811357549042733, 0.3811357549042733, 0.3811357549042733, 0.3811357549042733, 0.3811357549042733, 0.3811357549042733, 0.3811357549042733, 0.3811357549042733, 0.3811357549042733, 0.3811357549042733, 0.3811357549042733, 0.3811357549042733, 0.3811357549042733, 0.3811357549042733, 0.3811357549042733, 0.3811357549042733, 0.3811357549042733, 0.3811357549042733, 0.3811357549042733, 0.3811357549042733, 0.3811357549042733, 0.3811357549042733, 0.3811357549042733, 0.3811357549042733, 0.3811357549042733, 0.3811357549042733, 0.3811357549042733, 0.3811357549042733, 0.3811357549042733, 0.3811357549042733, 0.3811357549042733, 0.3811357549042733, 0.3811357549042733, 0.3811357549042733, 0.3811357549042733, 0.3811357549042733, 0.3811357549042733, 0.3811357549042733, 0.3811357549042733, 0.3811357549042733, 0.3811357549042733, 0.3811357549042733, 0.3811357549042733, 0.3811357549042733, 0.3811357549042733, 0.3811357549042733, 0.3811357549042733, 0.3811357549042733, 0.3811357549042733, 0.3811357549042733, 0.3811357549042733, 0.3811357549042733, 0.3811357549042733, 0.3811357549042733, 0.3811357549042733, 0.3811357549042733, 0.3811357549042733, 0.3811357549042733, 0.3811357549042733, 0.3811357549042733, 0.3811357549042733, 0.3811357549042733, 0.3811357549042733, 0.3811357549042733, 0.3811357549042733, 0.3811357549042733, 0.3811357549042733, 0.3811357549042733, 0.3811357549042733, 0.3811357549042733, 0.3811357549042733, 0.3811357549042733, 0.3811357549042733, 0.3811357549042733]
self.total_L: [121.6048939801126]
self.total_t: [344]

#6000
f1,f2: 162.700351382004 451.327427435648
f1,f2: 134.16514464402493 464.64245798474496
f1,f2: 187.84321962388125 457.327427435648


#7000
f1,f2: 269.32535399906516 545
f1,f2: 223.19408786504212 535
f1,f2: 264.2787399664522 511

"""
