# Supplementary material for: A hybrid GA-PSO strategy for computing task offloading towards MES scenarios
Source: PeerJ Comput Sci. 2023 Apr 6;9:e1273. doi: 10.7717/peerj-cs.1273 (PMC10280386; doi:10.7717/peerj-cs.1273)
Supplement: Supplemental Information 1 — The code required for the operation, the data file, and the result file can be found in the “data and code.zip” package. The zip package contains three subfolders, and the “data” folder contains the data needed for the code. The “code” folder contains three offloading policy algorithms, respectively, in the nearest_s.py, GA_parallel.py, GA_PSO.py file. The experimental results for all scenarios are in the results folder. The numbers 1, 2, 3, and 4 in all file names indicate the experimental results in the first, second, third, and fourth scenarios, respectively. [file peerj-cs-09-1273-s001.zip › code/nearest_s.py]

import random
import numpy as np
from matplotlib.ticker import MultipleLocator
import matplotlib.pyplot as plt
import xlrd
from openpyxl import Workbook
import math

class nearest():
    def __init__(self):  # 维度，群体数量，迭代次数
        self.edge_num = 0
        # self.C = 300000  # 20Mhz=
        self.several_groups = 0  # 初始化随机
        self.tran_v=20*8  ##MB*8/s
        self.ing_group = 0  # 第几个任务总数序号
        # self.total_num = 0
        self.bs_local = []
        self.edge_local = []
        self.work_size_total = []
        # self.work_num_total = []
        self.edge_index = []
        self.matrix = []
        self.path = []
        self.dis = []
        self.edge_task = []
        self.all_time = 0
        self.edge_use = []
        self.L_balance=0

        ####
        self.total_L = []
        self.total_t = []

    def read(self):
        # 读取坐标数据
        # xlsx1= xlrd.open_workbook(r"/home/u/Desktop/part2ing_algor/bs_end.xlsx")
        xlsx1 = xlrd.open_workbook(r".\0_need_data\bs_end.xlsx")
        bs_ = xlsx1.sheets()[0]
        # edge_ = xlsx1.sheets()[1]

        self.bs_num = bs_.nrows - 1
        b = bs_.ncols - 1  ##列数

        # self.bs_local=[]
        for i in range(self.bs_num):
            local = []
            local = bs_.row_values(i + 1)
            # print(sheet1_nrow)
            self.bs_local.append((local[b - 1], local[b]))
        # print(self.bs_local)
        ####
        # xlsx2 = xlrd.open_workbook(r"/home/u/Desktop/part2ing_algor/edge_location.xlsx")
        xlsx2 = xlrd.open_workbook(r".\4_Figure\s3\edge_location.xlsx")
        edge_ = xlsx2.sheets()[0]

        self.edge_num = edge_.nrows

        local = []
        for i in range(self.edge_num):
            local = edge_.row_values(i)
            # print(sheet1_nrow)
            self.edge_local.append((local[0], local[1]))
        # print(self.edge_local)

        for i in range(len(self.edge_local)):
            for j in range(len(self.bs_local)):
                if self.edge_local[i] == self.bs_local[j]:
                    self.edge_index.append(j + 1)
        self.edge_index = np.array(self.edge_index)  # edge_index排序
        # # print(edge_index)
        self.edge_index = list(np.sort(self.edge_index))
        # print('self.edge_index:',self.edge_index)  ##服务器编号等于数组序号+1

        ##
        # xlsx3 = xlrd.open_workbook(r"/home/u/Desktop/part2ing_algor/task.xlsx")
        xlsx3 = xlrd.open_workbook(r".\0_need_data\task.xlsx")
        date_size = xlsx3.sheets()[0]
        # date_size = xlsx1.sheets()[2]
        size_ncol = date_size.ncols
        self.several_groups = int(size_ncol / self.bs_num)
        # 所有基站任务总数有几个，分为了几个组
        m = 0
        for i in range(self.several_groups):
            groups = []
            # groups_num = []
            for j in range(self.bs_num):
                a = date_size.col_values(m)
                del a[0]
                a = list(filter(lambda x: x != '', a))
                # print(len(a))
                m += 1
                groups.append(a)
                # print(groups)
            self.work_size_total.append(groups)

        ##matrix
        # xlsx4 = xlrd.open_workbook(r"/home/u/Desktop/part2ing_algor/graph_matrix.xlsx")
        xlsx4 = xlrd.open_workbook(r".\4_Figure\s3\graph_matrix.xlsx")
        graph_matrix = xlsx4.sheets()[0]
        matrix_ncol = graph_matrix.ncols
        # matrix_nrow = matrix.nrows
        # print(matrix_ncol)
        # print(matrix_nrow)
        for i in range(matrix_ncol):
            a = graph_matrix.row_values(i)
            self.matrix.append(a)
        # print('self.matrix:')
        # print(self.matrix)

    #s:出发点
    def Dijkstra(self, network, s):  # 迪杰斯特拉算法算s-d的最短路径，并返回该路径和值
        # print("Start Dijstra Path……")
        n = len(network)  # 邻接矩阵维度，即节点个数

        # print(edge_index)
        aim = self.edge_index
        self.path = []
        self.dis = []
        # aim = [9, 6, 2, 8, 3, 10, 7]
        # s_n=len([ 2 , 3 , 6 , 7  ,8 ,9,10])
        # 用来存储起点为s到其余各点的最短路径
        fmax = float('inf')
        to_path = []
        w = [[0 for _ in range(n)] for j in range(n)]  # 邻接矩阵转化成维度矩阵，即0→max
        for k in range(len(aim)):
            d = aim[k]
            # d=k+1
            path = []
            book = [0 for _ in range(n)]  # 是否已经是最小的标记列表
            dis = [fmax for i in range(n)]  # s到其他节点的最小距离
            book[s - 1] = 1  # 节点编号从1开始，列表序号从0开始   ##从s点开始便历
            midpath = [-1 for i in range(n)]  # 上一跳列表
            for i in range(n):
                for j in range(n):
                    if network[i][j] != 0:
                        w[i][j] = network[i][j]  # 0→max
                    else:
                        w[i][j] = fmax
                    if i == s - 1 and network[i][j] != 0:  # 直连的节点最小距离就是network[i][j]
                        dis[j] = network[i][j]
            for i in range(n - 1):  # n-1次遍历，除了s节点
                min = fmax
                u = 0
                for j in range(n):
                    if book[j] == 0 and dis[j] < min:  # 如果未遍历且距离最小
                        min = dis[j]
                        u = j
                book[u] = 1
                for v in range(n):  # u直连的节 点遍历一遍
                    if v == s - 1:
                        dis[v] = 0
                    elif dis[v] > dis[u] + w[u][v]:
                        dis[v] = dis[u] + w[u][v]
                        midpath[v] = u + 1  # 上一跳更新
            j = d - 1  # j是序号
            path.append(d)  # 因为存储的是上一跳，所以先加入目的节点d，最后倒置
            while (midpath[j] != -1):
                path.append(midpath[j])
                j = midpath[j] - 1
            path.append(s)
            path.reverse()  # 倒置列表
            # print("path:", path)
            self.path.append(path)  # 几个服务器，几条路径
            # print(midpath)
        # for k in range(len(aim)):
        #     self.dis.append(dis[aim[k] - 1])


    def nearest(self):
        self.all_time = []
        self.edge_task = [[] for _ in range(self.edge_num)]
        self.ing_task = self.work_size_total[self.ing_group]
        # ####
        # c = 0
        # for i in range(len(self.ing_task)):
        #     c += len(self.ing_task[i])
        # print('self.ing_task:', c)
        # ######
        # 目前的任务
        self.init_task_infor = []
        for i in range(self.bs_num):
            task_infor=[]
            self.Dijkstra(self.matrix,i+1)  ##注意序号
            len_path=[]
            for a in range(len(self.path)):
                len_path.append(len(self.path[a]))
            l = np.array(len_path)
            idx_asc = np.argsort(l)

            ##判断gene[i]在edge_task中序号
            aim_edge_path= self.path[idx_asc[0]]
            aim_edge=aim_edge_path[-1]
            for p in range(len(self.edge_index)):
                if aim_edge == self.edge_index[p]:
                    index = p
                    break
            for j in range(len(self.ing_task[i])):
                taskj_infor=(self.ing_task[i][j],aim_edge_path[1:]) #(1, [2, 32, 5, 4, 5])
                task_infor.append(taskj_infor)
            self.init_task_infor.append(task_infor)
        ###
        self.edge_task = [[] for _ in range(self.edge_num)]
        total_ap_tran = 0
        remnant = [0 for _ in range(self.bs_num)]  ##上个时隙处理的任务
        null_num = 0

        while null_num < self.bs_num:
            all_ap_full = [False for _ in range(self.bs_num)]  ##判断时间是否为时隙
            all_ap_end_task = [0 for _ in range(self.bs_num)]  ##判断最后所有时间的长度

            for i in range(self.bs_num):
                # print('AP(i+1):',i+1)
                # 达到服务器
                if self.init_task_infor[i] != []:
                    # print('len(self.init_task_infor[i]):',len(self.init_task_infor[i]))
                    for a in range(len(self.init_task_infor[i])):  ###剪掉路径为空的任务
                        if self.init_task_infor[i][0][1] == []:  # 路径中为空
                            self.edge_task[index].append(self.init_task_infor[i][0][0])
                            # 更新原AP中的任务信息集
                            self.init_task_infor[i].remove(self.init_task_infor[i][0])
                    # 下一跳AP
                    sum_task_ing = remnant[i]
                    for j in range(len(self.init_task_infor[i])):  ###
                        k = 0
                        if remnant[i] != 0 and j == 0:
                            sum_task_ing += self.init_task_infor[i][j][0] - remnant[i]
                        else:
                            sum_task_ing += self.init_task_infor[i][j][0]
                        # print('sum_task_ing',sum_task_ing)
                        if sum_task_ing < self.tran_v:
                            if j < len(self.init_task_infor[i]) - 1:
                                if sum_task_ing + self.init_task_infor[i][j + 1][0] > self.tran_v:
                                    save = self.tran_v
                                    is_nofull = False
                                    k = j
                                    break
                                elif sum_task_ing + self.init_task_infor[i][j + 1][0] <= self.tran_v:
                                    if j + 1 == len(self.init_task_infor[i]) - 1:
                                        is_nofull = True
                                        k = j + 1
                                        save = sum_task_ing + self.init_task_infor[i][j + 1][0]
                                        break
                                    else:
                                        continue
                            else:  ##最后一位
                                k = j
                                save = sum_task_ing
                                is_nofull = True
                                break
                        else:
                            is_nofull = True  ###根据速率计算
                            save = self.tran_v
                    # print('k:',k)
                    for b in range(k + 1):  # K为索引
                        # print(b)
                        # print(self.init_task_infor[i])
                        #### 去掉任务信息中下一跳目标AP
                        aim_index = self.init_task_infor[i][0][1][0]  # 下一跳目的
                        task_infor = self.init_task_infor[i][0]
                        task_next_index = task_infor[1][0]
                        task_infor = (task_infor[0], task_infor[1][1:])
                        ###更新原AP中任务信息
                        self.init_task_infor[i].remove(self.init_task_infor[i][0])
                        ##判断
                        if task_infor[1] != []:
                            self.init_task_infor[aim_index - 1].append(task_infor)  ##目标AP更新任务信息
                        else:
                            for p in range(len(self.edge_index)):
                                if task_next_index == self.edge_index[p]:
                                    next_index = p
                                    break
                            ###AP的序号和索引号差1
                            self.edge_task[next_index].append(task_infor[0])
                    ##1个时隙没有处理完的任务
                    remnant[i] = self.tran_v - save
                all_ap_full[i] = is_nofull
                all_ap_end_task[i] = save
            # print('all_ap_full:',all_ap_full)
            # print('all_ap_full_task:', all_ap_end_task)
            if False in all_ap_full:
                ##全部AP的最长转发时延
                total_ap_tran += 1
            else:
                short_t = []
                for i in range(self.bs_num):
                    short_t.append(all_ap_end_task[i] / self.tran_v)
                total_ap_tran += max(short_t)
            ##
            null_num = 0
            for i in range(self.bs_num):  ##判断所有AP中是否还有任务
                # print('self.init_task_infor[i]:', self.init_task_infor[i])
                if self.init_task_infor[i] == []:
                    null_num += 1
                    continue
            # print(null_num)
        ###
        self.all_time=total_ap_tran
        print('self.all_time:',self.all_time)
        print('init_task_infor:', self.init_task_infor)
        for i in range(len(self.edge_task)):
            print(i, len(self.edge_task[i]), sum(self.edge_task[i]))

        ##########
        resource = 0
        for i in range(self.edge_num):
            print('sum(self.edge_task[i]):', sum(self.edge_task[i]))
            resource += sum(self.edge_task[i])
        resource_ave = resource / self.edge_num
        print('resource_ave:', resource_ave)
        resource = []
        for i in range(self.edge_num):
            resource_i = (sum(self.edge_task[i]) - resource_ave) ** 2
            resource.append(resource_i)
        L_balance = math.sqrt(sum(resource) / self.edge_num)
        self.L_balance=L_balance

    def save(self):  ####???????
        wb1 = Workbook()
        # 激活sheet
        sheet1 = wb1.active
        sheet1.title = 'nearest'
        for a in range(len(self.total_L)):
            sheet1.cell(a + 1, 1).value = self.total_L[a]  # x
            sheet1.cell(a + 1, 2).value = self.total_t[a]  # y
        wb1.save('./nearest_result.xlsx')


    def run(self):
        self.read()
        for i in range(self.several_groups):
            self.nearest()
            print('finished:',self.ing_group)
            self.ing_group+=1
            self.total_L.append(self.L_balance)
            self.total_t.append(self.all_time)
        # print('self.total_L:',self.total_L)
        # print('self.total_t:', self.total_t)
        self.save()


if __name__ == '__main__':
    ner=nearest()
    ner.run()


##
