# Supplementary material for: A hybrid GA-PSO strategy for computing task offloading towards MES scenarios
Source: PeerJ Comput Sci. 2023 Apr 6;9:e1273. doi: 10.7717/peerj-cs.1273 (PMC10280386; doi:10.7717/peerj-cs.1273)
Supplement: Supplemental Information 1 — The code required for the operation, the data file, and the result file can be found in the “data and code.zip” package. The zip package contains three subfolders, and the “data” folder contains the data needed for the code. The “code” folder contains three offloading policy algorithms, respectively, in the nearest_s.py, GA_parallel.py, GA_PSO.py file. The experimental results for all scenarios are in the results folder. The numbers 1, 2, 3, and 4 in all file names indicate the experimental results in the first, second, third, and fourth scenarios, respectively. [file peerj-cs-09-1273-s001.zip › data/bs_end.xlsx]

## Sheet: Sheet
mcc	mnc	lac	ci	lat	lon	acc	date	addr	province	city	district	township	x	y
460	0	1004	2363	30.67388916	104.05641937	100	20190218						31637054	7615848
460	0	810	3062	30.66841698	104.05769348	207	20180813						31637196	7616305
460	0	810	3063	30.66993332	104.05517578	289	20180813						31636916	7616178
460	0	810	4061	30.66463852	104.05811310	100	20180813						31637243	7616621
460	0	810	4102	30.66987991	104.07070160	100	20180813						31638645	7616183
460	0	810	4143	30.66775513	104.06505585	100	20180813						31638016	7616360
460	0	810	5032	30.66732597	104.06088257	100	20180813						31637551	7616396
460	0	810	6341	30.66935539	104.06730652	290	20180813						31638267	7616227
460	0	810	6342	30.66683769	104.06596375	207	20180813						31638117	7616437
460	0	810	12024	30.67228127	104.06165314	100	20180813						31637637	7615982
460	0	810	12025	30.66948318	104.05992126	100	20180813						31637444	7616216
460	0	810	12026	30.67406654	104.05773163	100	20180813						31637200	7615833
460	0	810	12074	30.66952133	104.06385803	289	20180813						31637883	7616213
460	0	810	12075	30.67009735	104.06689453	290	20180813						31638221	7616165
460	0	810	12076	30.67019653	104.06306458	289	20180813						31637794	7616156
460	0	810	17705	30.66473770	104.06227112	290	20180813						31637706	7616613
460	0	810	17706	30.66438293	104.05857849	294	20180813						31637295	7616642
460	0	810	29485	30.67061424	104.07019806	545	20180813						31638589	7616121
460	0	810	30844	30.66982460	104.06388855	289	20180813						31637886	7616187
460	0	810	30845	30.67133713	104.06348419	289	20180813						31637841	7616061
