# Supplementary material for: A hybrid GA-PSO strategy for computing task offloading towards MES scenarios
Source: PeerJ Comput Sci. 2023 Apr 6;9:e1273. doi: 10.7717/peerj-cs.1273 (PMC10280386; doi:10.7717/peerj-cs.1273)
Supplement: Supplemental Information 1 — The code required for the operation, the data file, and the result file can be found in the “data and code.zip” package. The zip package contains three subfolders, and the “data” folder contains the data needed for the code. The “code” folder contains three offloading policy algorithms, respectively, in the nearest_s.py, GA_parallel.py, GA_PSO.py file. The experimental results for all scenarios are in the results folder. The numbers 1, 2, 3, and 4 in all file names indicate the experimental results in the first, second, third, and fourth scenarios, respectively. [file peerj-cs-09-1273-s001.zip › result/3GAPSOresult.xlsx]

## Sheet: GAPSO
81.0245	240.337
150.38	283.831
121.605	344
134.165	464.642
223.194	535
